# Supplementary material for: Ultrasound-Assisted Synthesis of Substituted Chalcone-Linked 1,2,3-Triazole Derivatives as Antiproliferative Agents: In Vitro Antitumor Activity and Molecular Docking Studies
Source: Int J Mol Sci. 2025 Apr 4;26(7):3389. doi: 10.3390/ijms26073389 (PMC11989946; doi:10.3390/ijms26073389)
Supplement: Supplementary file 1 [file ijms-26-03389-s001.zip]

Archive with 1 entries (1 files):
- ijms-3503117-supplementary.pdf
